# Supplementary material for: NRF2 Deficiency Attenuates Diabetic Kidney Disease in Db/Db Mice via Down-Regulation of Angiotensinogen, SGLT2, CD36, and FABP4 Expression and Lipid Accumulation in Renal Proximal Tubular Cells
Source: Antioxidants (Basel). 2023 Sep 4;12(9):1715. doi: 10.3390/antiox12091715 (PMC10525648; doi:10.3390/antiox12091715)
Supplement: Supplementary file 1 [file antioxidants-12-01715-s001.zip]

Archive with 1 entries (1 files):
- antioxidants-2509930-supplementary.pdf
